# Supplementary material for: Performance and Antiwear Mechanism of 1D and 2D Nanoparticles as Additives in a Polyalphaolefin
Source: Nanomaterials (Basel). 2024 Jun 27;14(13):1101. doi: 10.3390/nano14131101 (PMC11243078; doi:10.3390/nano14131101)
Supplement: Supplementary file 1 [file nanomaterials-14-01101-s001.zip]

Archive with 1 entries (1 files):
- nanomaterials-3040059-supplementary.pdf
